# Supplementary material for: A multi-domain trust management model for supporting RFID applications of IoT
Source: PLoS One. 2017 Jul 14;12(7):e0181124. doi: 10.1371/journal.pone.0181124 (PMC5510855; doi:10.1371/journal.pone.0181124)
Supplement: S1 Dataset — (ZIP) [file pone.0181124.s001.zip]

Archive with 1 entries (1 files):
- minimal date set  of wsn simulation.xml
