# Supplementary material for: A multi-domain trust management model for supporting RFID applications of IoT
Source: PLoS One. 2017 Jul 14;12(7):e0181124. doi: 10.1371/journal.pone.0181124 (PMC5510855; doi:10.1371/journal.pone.0181124)
Supplement: S1 Dataset — (ZIP) [file pone.0181124.s001.zip › minimal date set of wsn simulation.xml]

<?xml version="1.0" encoding="UTF-8"?>
<wsn>
	<client id="2" x="71.22" y="44.44">
		<server id="1"/>
		<server id="7"/>
		<server id="10"/>
		<server id="12"/>
		<server id="24"/>
		<server id="26"/>
		<server id="28"/>
		<client id="17"/>
	</client>
	<client id="5" x="96.85" y="85.93">
		<server id="3"/>
		<server id="14"/>
		<server id="18"/>
	</client>
	<client id="6" x="90.24" y="7.10">
		<server id="7"/>
		<server id="10"/>
		<server id="23"/>
		<server id="26"/>
		<server id="28"/>
	</client>
	<client id="11" x="26.57" y="23.96">
		<server id="8"/>
		<server id="15"/>
		<server id="19"/>
		<server id="22"/>
		<server id="27"/>
		<client id="16"/>
		<client id="30"/>
	</client>
	<client id="13" x="60.33" y="83.99">
		<server id="3"/>
		<server id="14"/>
		<server id="20"/>
		<server id="21"/>
		<server id="25"/>
	</client>
	<client id="16" x="19.42" y="13.90">
		<server id="8"/>
		<server id="15"/>
		<server id="22"/>
		<client id="11"/>
		<client id="30"/>
	</client>
	<client id="17" x="58.84" y="46.79">
		<server id="1"/>
		<server id="22"/>
		<server id="24"/>
		<server id="27"/>
		<server id="28"/>
		<client id="2"/>
	</client>
	<client id="30" x="24.49" y="21.59">
		<server id="8"/>
		<server id="15"/>
		<server id="19"/>
		<server id="22"/>
		<server id="27"/>
		<client id="11"/>
		<client id="16"/>
	</client>
	<server id="1" x="59.67" y="21.55">
		<service id="Relay" goodness="1.0"/>
		<service id="My service" goodness="0.0"/>
		<client id="2"/>
		<client id="17"/>
		<server id="10"/>
		<server id="22"/>
		<server id="23"/>
		<server id="28"/>
	</server>
	<server id="3" x="80.62" y="77.67">
		<service id="Relay" goodness="0.0"/>
		<service id="My service" goodness="1.0"/>
		<client id="5"/>
		<client id="13"/>
		<server id="14"/>
		<server id="18"/>
		<server id="20"/>
		<server id="21"/>
		<server id="24"/>
	</server>
	<server id="4" x="13.35" y="75.88">
		<service id="Relay" goodness="0.0"/>
		<server id="9"/>
		<server id="29"/>
	</server>
	<server id="7" x="96.73" y="32.83">
		<service id="Relay" goodness="0.0"/>
		<service id="My service" goodness="0.0"/>
		<client id="2"/>
		<client id="6"/>
		<server id="10"/>
		<server id="12"/>
		<server id="24"/>
		<server id="26"/>
		<server id="28"/>
	</server>
	<server id="8" x="14.45" y="32.38">
		<service id="My service" goodness="0.0"/>
		<client id="11"/>
		<client id="16"/>
		<client id="30"/>
		<server id="9"/>
		<server id="15"/>
		<server id="19"/>
		<server id="27"/>
	</server>
	<server id="9" x="8.04" y="55.19">
		<service id="Relay" goodness="0.0"/>
		<service id="My service" goodness="1.0"/>
		<server id="4"/>
		<server id="8"/>
		<server id="15"/>
		<server id="19"/>
		<server id="29"/>
	</server>
	<server id="10" x="73.64" y="18.60">
		<service id="Relay" goodness="0.0"/>
		<service id="My service" goodness="0.0"/>
		<server id="1"/>
		<server id="7"/>
		<client id="2"/>
		<client id="6"/>
		<server id="22"/>
		<server id="23"/>
		<server id="24"/>
		<server id="26"/>
		<server id="28"/>
	</server>
	<server id="12" x="97.31" y="45.26">
		<service id="Relay" goodness="0.0"/>
		<service id="My service" goodness="0.0"/>
		<server id="7"/>
		<client id="2"/>
		<server id="18"/>
		<server id="24"/>
		<server id="26"/>
		<server id="28"/>
	</server>
	<server id="14" x="79.21" y="89.76">
		<service id="Relay" goodness="0.0"/>
		<service id="My service" goodness="0.0"/>
		<server id="3"/>
		<client id="5"/>
		<client id="13"/>
		<server id="18"/>
		<server id="20"/>
		<server id="21"/>
	</server>
	<server id="15" x="22.50" y="42.56">
		<service id="Relay" goodness="0.0"/>
		<service id="My service" goodness="0.0"/>
		<server id="8"/>
		<server id="9"/>
		<client id="11"/>
		<client id="16"/>
		<client id="30"/>
		<server id="19"/>
		<server id="22"/>
		<server id="27"/>
		<server id="29"/>
	</server>
	<server id="18" x="92.86" y="72.74">
		<service id="Relay" goodness="0.0"/>
		<service id="My service" goodness="0.0"/>
		<server id="3"/>
		<server id="12"/>
		<server id="14"/>
		<client id="5"/>
		<server id="24"/>
	</server>
	<server id="19" x="7.19" y="44.10">
		<service id="Relay" goodness="0.0"/>
		<service id="My service" goodness="0.0"/>
		<server id="8"/>
		<server id="9"/>
		<server id="15"/>
		<client id="11"/>
		<client id="30"/>
		<server id="27"/>
	</server>
	<server id="20" x="61.73" y="88.21">
		<service id="Relay" goodness="1.0"/>
		<service id="My service" goodness="0.0"/>
		<server id="3"/>
		<server id="14"/>
		<client id="13"/>
		<server id="21"/>
		<server id="25"/>
	</server>
	<server id="21" x="52.77" y="90.30">
		<service id="Relay" goodness="0.0"/>
		<service id="My service" goodness="0.0"/>
		<server id="3"/>
		<server id="14"/>
		<server id="20"/>
		<client id="13"/>
		<server id="25"/>
	</server>
	<server id="22" x="47.12" y="23.95">
		<service id="Relay" goodness="0.0"/>
		<service id="My service" goodness="0.0"/>
		<server id="1"/>
		<server id="10"/>
		<server id="15"/>
		<client id="11"/>
		<client id="16"/>
		<client id="17"/>
		<client id="30"/>
		<server id="23"/>
		<server id="27"/>
		<server id="28"/>
	</server>
	<server id="23" x="63.45" y="0.88">
		<service id="Relay" goodness="1.0"/>
		<server id="1"/>
		<server id="10"/>
		<server id="22"/>
		<client id="6"/>
		<server id="28"/>
	</server>
	<server id="24" x="83.11" y="47.55">
		<service id="Relay" goodness="0.0"/>
		<service id="My service" goodness="0.0"/>
		<server id="3"/>
		<server id="7"/>
		<server id="10"/>
		<server id="12"/>
		<server id="18"/>
		<client id="2"/>
		<client id="17"/>
		<server id="26"/>
		<server id="28"/>
	</server>
	<server id="25" x="43.59" y="86.99">
		<service id="Relay" goodness="0.0"/>
		<service id="My service" goodness="0.0"/>
		<server id="20"/>
		<server id="21"/>
		<client id="13"/>
		<server id="29"/>
	</server>
	<server id="26" x="94.14" y="36.14">
		<service id="Relay" goodness="0.0"/>
		<service id="My service" goodness="1.0"/>
		<server id="7"/>
		<server id="10"/>
		<server id="12"/>
		<server id="24"/>
		<client id="2"/>
		<client id="6"/>
		<server id="28"/>
	</server>
	<server id="27" x="38.11" y="47.04">
		<service id="Relay" goodness="0.0"/>
		<service id="My service" goodness="0.0"/>
		<server id="8"/>
		<server id="15"/>
		<server id="19"/>
		<server id="22"/>
		<client id="11"/>
		<client id="17"/>
		<client id="30"/>
		<server id="29"/>
	</server>
	<server id="28" x="77.19" y="26.97">
		<service id="Relay" goodness="0.0"/>
		<service id="My service" goodness="0.0"/>
		<server id="1"/>
		<server id="7"/>
		<server id="10"/>
		<server id="12"/>
		<server id="22"/>
		<server id="23"/>
		<server id="24"/>
		<server id="26"/>
		<client id="2"/>
		<client id="6"/>
		<client id="17"/>
	</server>
	<server id="29" x="26.81" y="68.33">
		<service id="Relay" goodness="0.0"/>
		<service id="My service" goodness="0.0"/>
		<server id="4"/>
		<server id="9"/>
		<server id="15"/>
		<server id="25"/>
		<server id="27"/>
	</server>
</wsn>
